# Supplementary material for: Lipid Profile of Xylella fastidiosa Subsp. pauca Associated With the Olive Quick Decline Syndrome
Source: Front Microbiol. 2018 Aug 14;9:1839. doi: 10.3389/fmicb.2018.01839 (PMC6102392; doi:10.3389/fmicb.2018.01839)
Supplement: Supplementary file 1 [file Data_Sheet_1.XLSX]

## Sheet: table S2
		Supplementary Table S2. Standard curves in the range of 0,1 µM-4 mM originated by MS2 SIM for each FA listed in Supplementary Table S1C. Values are the average of n=9 repetitions. LOD and LOQ were obtained by computing average µM values for each FFA originated by three technical replicates repeated in three different days (n=9).
μM	C12:0	μM	C14:0	μM	C15:0	μM	C16:1	μM	C16:0	μM	C17:0	μM	C18:3	μM	C18:2	μM	C18:1	μM	C18:0	μM	C19:0	μM	C20:2	μM	C20:1	μM	C20:0	μM	C22:1	μM	C22:0	μM	C24:1	μM	C24:0
LOD	28.0344	LOD	14.8294	LOD	28.8067	LOD	80.6285	LOD	861.663	LOD	49.2323	LOD	8.30483	LOD	13.4353	LOD	14.1383	LOD	798.045	LOD	70.3299	LOD	49.5304	LOD	5.67322	LOD	6.77445	LOD	59.8159	LOD	11.4456	LOD	49.3505	LOD	40.5258
LOQ	93.4481	LOQ	49.4314	LOQ	96.0225	LOQ	268.762	LOQ	2872.21	LOQ	164.108	LOQ	27.6828	LOQ	44.7843	LOQ	47.1278	LOQ	2660.15	LOQ	234.433	LOQ	165.101	LOQ	18.9107	LOQ	22.5815	LOQ	199.386	LOQ	38.1519	LOQ	164.502	LOQ	135.086
0.1	652.34	0.1	1060.05	0.1	22746.7	0.1	46757.1	0.1		0.1		0.1	3660.64	0.1	10863.8	0.1	5185.44	0.1		0.1		0.1	295	0.1	23589	0.1	24589	0.1	352	0.1	20568	0.1	245	0.1	2568
0.5	2668.4	0.5	6639.32	0.5	34451.4	0.5	68748.4	0.5		0.5	6876.11	0.5	16753	0.5	29303.9	0.5	23688.9	0.5		0.5		0.5	1526	0.5	36589	0.5	38569	0.5	1458	0.5	30256	0.5	1256	0.5	7526
1	5907.39	1	18721.7	1	55730.1	1	107981	1		1	20028.8	1	39534	1	57635.4	1	32187.5	1		1	22348.5	1	3560	1	58748	1	65236	1	3256	1	60253	1	2956	1	18596
5	20275.6	5	53988	5	62310.2	5	84367.5	5	21278.1	5	55530.1	5	138588	5	160903	5	66009.4	5	106503	5	27094.1	5	20569	5	79856	5	85698	5	18596	5	80145	5	17589	5	56896
10	47067.5	10	123086	10	103843	10	164556	10	55303.5	10	94750	10	308099	10	305114	10	119431	10	144993	10	32027.2	10	52895	10	115265	10	125698	10	48965	10	102356	10	42055	10	85698
25	115529	25	242675	25	173019	25	182822	25	65377.9	25	154295	25	581906	25	494408	25	190889	25	215033	25	54242.5	25	125698	25	185963	25	205658	25	104589	25	195869	25	99569	25	165899
50	262383	50	451224	50	235859	50	252862	50	96979.9	50	239870	50	959124	50	745618	50	279125	50	323916	50	70053.4	50	245896	50	285969	50	302365	50	203569	50	300569	50	195872	50	245899
100	772240	100	1.14673e+06	100	826946	100	517955	100	348117	100	507223							100	771484	100	124468	100	856985	100	548596	100	556986	100	856988	100	500415	100	758966	100	515689
500	3152592	500	5.13871e+06	500	4.47329e+06	200	2.88967e+06	500	1428984	500	1719472							500	2.66693e+06	500	346292	500	3158963	500	2458963	500	2569887	500	3025699	500	2458669	500	2854788	500	1851455
								800	2.18865e+06									800	3.00081e+06					800	3021005	800	3123663			800	2955878			800	2154899
								1180	2754120									1180	3320448					1180	3569875	1180	3859688			1180	3456988			1180	2548963
								1780	3.80046e+06									1780	4.74062e+06					1780	4596896	1780	4875966			1780	4585669			1780	3256985
								2670	4.80309e+06									2670	6.17029e+06					2670	6589485	2670	6859663			2670	6125699			2670	3658974
								4000	6.22743e+06									4000	8.87531e+06					4000	9025487	4000	9125666			4000	8045655			4000	7254899

## Sheet: table S4
Supplementary Table S4. Semi-quantitative analysis of MAG, DAG, TAG, OL, BHP, PG, PC, PE and FFA on the cell extracts of X. fastidiosa CoDiRO strain CFBP8402 at different times of growth (7-11 DAI) using the scan data originated by LC-TOF analysis. Values are the average of n=6 repetitions on two biological replicates (1 and 2)
OL				OL 34:0 Results	c23:0 (ISTD) Results	OL 36: Results	c23:0 (ISTD) Results	OL 42:3 Results	c23:0 (ISTD) Results	OL 38:0 Results	c23:0 (ISTD) Results	OL 40:0 Results	c23:0 (ISTD) Results	OL 42:0 Results	c23:0 (ISTD) Results	OL 44:0 Results	c23:0 (ISTD) Results	OL 46:0 Results	c23:0 (ISTD) Results	OL 48:0 Results	c23:0 (ISTD) Results	OL 50:0 Results	c23:0 (ISTD) Results	OL 52:0 Results	c23:0 (ISTD) Results
Name	Level	Type	Data File	Area	Area	Area	Area	Area	Area	Area	Area	Area	Area	Area	Area	Area	Area	Area	Area	Area	Area	Area	Area	Area	Area
XF7_1 POS		Sample	XF7_1_POS.d	144936	604417	277423	604417	16974.1	604417	1.71614e+06	604417	4.48199e+06	604417	1.65686e+06	604417	1.79575e+06	604417	1.34619e+06	604417	941594	604417	681328	604417	552958	604417
XF7_2 POS		Sample	XF7_2_POS.d	5496.89	483764	5196.81	483764	236681	483764	425549	483764	7.09316e+06	483764	706071	483764	676738	483764	515350	483764	356831	483764	234994	483764	211699	483764
XF12_1 POS		Sample	XF12_1 POS.d	7583.79	498883	7969.25	498883	471958	498883	457912	498883	6.79871e+06	498883	580490	498883	598018	498883	468778	498883	356998	498883	294063	498883	211971	498883
XF12_2 POS		Sample	XF12_2 POS.d	68743.6	388136	10978.6	388136	411840	388136	448151	388136	6.87746e+06	388136	586036	388136	38110.1	388136	507188	388136	370424	388136	268878	388136	209779	388136
FFA				14:0 Results	18:3 Results	16:1 Results	15:0 Results	18:2 Results	16:0 Results	18:1 Results	17:0 Results	24:0 Results	20:2 Results	18:0 Results	20:1 Results	19:0 Results	20:0 Results	22;1 Results	22:0 Results	24:1 Results	23:0 STDi (ISTD) Results
Name	Level	Type	Data File	Area	Area	Area	Area	Area	Area	Area	Area	Area	Area	Area	Area	Area	Area	Area	Area	Area	Area
XF12_2 NEG		Sample	XF12_2 NEG.d	7405.59	4814.26	11475.4	1155.48	5621.39	164095	75539.6	2492.63	4.63849e+07	148.223	39885.5	1214.19	700.663	1224.76	977.402	2787.35	1052.88	7.74278e+06
XF7_2 NEG		Sample	XF7_2_NEG.d	18732.5	2326.81	55600.4	928.883	40080.2	364836	95832	1673.42	5.46161e+07	255.763	383395	417.341	366.732	1106.39	664.988	4755.68	411.289	1.18058e+07
XF12_1 NEG		Sample	XF12_1 NEG.d	13249.6	11237.7	10096.9	846.131	49091.2	416232	122838	1208.8	4.97631e+07	170.376	57967.2	4206.03	124.235	4312.22	637.655	2580.96	1623.04	4.94372e+06
XF7_1 NEG		Sample	XF7_1_NEG.d	29593.3	2849.17	107564	2451.98	64452.1	434562	105419	2768.83	5.68098e+07	303.075	149346	201.474	547.186	3396.54	574.9	7529.56	819.547	1.78745e+07
BHP				BHT Results	23:0 std (ISTD) Results	BHP Results	23:0 std (ISTD) Results	BHT-cyclitol Results	23:0 std (ISTD) Results	BHT-glucosamine Results	23:0 std (ISTD) Results	BHH Results	23:0 std (ISTD) Results	N-hexadecanoyl-amino-BHtirol Results	23:0 std (ISTD) Results	BH-triol-ciclitolguanine Results	23:0 std (ISTD) Results
Name	Level	Type	Data File	Area	Area	Area	Area	Area	Area	Area	Area	Area	Area	Area	Area	Area	Area
XF7_1 POS		Sample	XF7_1_POS.d	5.63393e+06	604417	78856.9	604417	188162	604417	1.70959e+06	604417	5.07608e+06	604417	363124	604417	1.14733e+06	604417
XF7_2 POS		Sample	XF7_2_POS.d	6.36672e+06	483764	189278	483764	110704	483764	449511	483764	4.39458e+06	483764	546957	483764	728406	483764
XF12_1 POS		Sample	XF12_1 POS.d	6.05332e+06	498883	537877	498883	119727	498883	465595	498883	3.67067e+06	498883	1.10987e+06	498883	236675	498883
XF12_2 POS		Sample	XF12_2 POS.d	6.04582e+06	388136	193857	388136	87140.1	388136	448151	388136	3.13799e+06	388136	1.04109e+06	388136	471593	388136
TAG				TAG 39:2 Results	23:0 (ISTD) Results	TAG 48:3 Results	23:0 (ISTD) Results	TAG 40:2 Results	23:0 (ISTD) Results	TAG 46:1 Results	23:0 (ISTD) Results	TAG 48:2 Results	23:0 (ISTD) Results	TAG 50:3 Results	23:0 (ISTD) Results	TAG 52:4 Results	23:0 (ISTD) Results	TAG 48:1 Results	23:0 (ISTD) Results	TAG 50:2 Results	23:0 (ISTD) Results	TAG 54:5 Results	23:0 (ISTD) Results	TAG 52:3 Results	23:0 (ISTD) Results	TAG 48:0 Results	23:0 (ISTD) Results	TAG 54:4 Results	23:0 (ISTD) Results	TAG 50:1 Results	23:0 (ISTD) Results	TAG 52:2 Results	23:0 (ISTD) Results	TAG 54:3 Results	23:0 (ISTD) Results	TAG 52:1 Results	23:0 (ISTD) Results	TAG 54:2 Results	23:0 (ISTD) Results
Name	Level	Type	Data File	Area	Area	Area	Area	Area	Area	Area	Area	Area	Area	Area	Area	Area	Area	Area	Area	Area	Area	Area	Area	Area	Area	Area	Area	Area	Area	Area	Area	Area	Area	Area	Area	Area	Area	Area	Area
XF7_1 POS		Sample	XF7_1_POS.d	1.94367e+06	604417	141595	604417	135206	604417	167168	604417	184014	604417	128738	604417	433682	604417	274526	604417	438838	604417	265527	604417	378191	604417	168714	604417	255889	604417	292731	604417	394489	604417	215173	604417	137142	604417	65143.8	604417
XF7_2 POS		Sample	XF7_2_POS.d	1.69737e+06	483764	87394.5	483764	93765.1	483764	205263	483764	202615	483764	128699	483764	438804	483764	232742	483764	421013	483764	280759	483764	406749	483764	108974	483764	245038	483764	352391	483764	370447	483764	184517	483764	143216	483764	74806	483764
XF12_1 POS		Sample	XF12_1 POS.d	1.51059e+06	498883	81223.4	498883	99633.9	498883	153849	498883	155241	498883	82326.7	498883	391395	498883	184923	498883	335175	498883	243865	498883	370094	498883	54887	498883	216697	498883	242666	498883	402705	498883	158611	498883	101604	498883	71313	498883
XF12_2 POS		Sample	XF12_2 POS.d	1.3634e+06	388136	65805	388136	106678	388136	161074	388136	127498	388136	90489.7	388136	403642	388136	167264	388136	330577	388136	240669	388136	379797	388136	71724.4	388136	204830	388136	235890	388136	369926	388136	165337	388136	120361	388136	77154.4	388136
DAG				DAG 30:2 Results	23:0 (ISTD) Results	DAG 31:2 Results	23:0 (ISTD) Results	DAG 32:2 Results	23:0 (ISTD) Results	DAG 33:2 Results	23:0 (ISTD) Results	DAG 36:3 Results	23:0 (ISTD) Results	DAG 33:1 Results	23:0 (ISTD) Results	DAG 34:2 Results	23:0 (ISTD) Results	DAG 36:2 Results	23:0 (ISTD) Results	DAG 36:1 Results	23:0 (ISTD) Results	DAG 36:0 Results	23:0 (ISTD) Results
Name	Level	Type	Data File	Area	Area	Area	Area	Area	Area	Area	Area	Area	Area	Area	Area	Area	Area	Area	Area	Area	Area	Area	Area
XF7_1 POS		Sample	XF7_1_POS.d	2.35709e+06	604417	4.01727e+06	604417	3.14096e+06	604417	2.07159e+06	604417	91661.1	604417	58028.4	604417	886477	604417	237382	604417	64622.8	604417	61273.4	604417
XF7_2 POS		Sample	XF7_2_POS.d	2.22761e+06	483764	3.61578e+06	483764	2.93397e+06	483764	2.02206e+06	483764	95197.4	483764	50002.1	483764	1.03018e+06	483764	212194	483764	103114	483764	31189.3	483764
XF12_1 POS		Sample	XF12_1 POS.d	2.02142e+06	498883	3.54551e+06	498883	2.68193e+06	498883	1.84191e+06	498883	89970.2	498883	41498.1	498883	1.05921e+06	498883	190981	498883	65610.4	498883	44725.6	498883
XF12_2 POS		Sample	XF12_2 POS.d	2.04222e+06	388136	3.42052e+06	388136	2.58915e+06	388136	1.72698e+06	388136	35847.8	388136	47564.3	388136	976373	388136	183320	388136	47374.2	388136	32730.5	388136
TAG				MAG 14:1 Results	c23:0 (ISTD) Results	MAG 14:0 Results	c23:0 (ISTD) Results	MAG 18:4 Results	c23:0 (ISTD) Results	MAG 16:0 Results	c23:0 (ISTD) Results	MAG 18:3 Results	c23:0 (ISTD) Results	MAG 17:0 Results	c23:0 (ISTD) Results	MAG 18:2 Results	c23:0 (ISTD) Results	MAG 18:1 Results	c23:0 (ISTD) Results	MAG 18:0 Results	c23:0 (ISTD) Results	MAG 20:4 Results	c23:0 (ISTD) Results	MAG 20:3 Results	c23:0 (ISTD) Results	MAG 19:0 Results	c23:0 (ISTD) Results	MAG 20:2 Results	c23:0 (ISTD) Results	MAG 20:1 Results	c23:0 (ISTD) Results	MAG 20:0 Results	c23:0 (ISTD) Results
Name	Level	Type	Data File	Area	Area	Area	Area	Area	Area	Area	Area	Area	Area	Area	Area	Area	Area	Area	Area	Area	Area	Area	Area	Area	Area	Area	Area	Area	Area	Area	Area	Area	Area
XF7_1 POS		Sample	XF7_1_POS.d	160751	3.99413e+06	914249	3.99413e+06	1.1478e+06	3.99413e+06	5.44415e+07	3.99413e+06	3.35877e+07	3.99413e+06	8.485e+06	3.99413e+06	19328.8	3.99413e+06	413521	3.99413e+06	8.04767e+07	3.99413e+06	112393	3.99413e+06	945305	3.99413e+06	684189	3.99413e+06	435479	3.99413e+06	1.03974e+07	3.99413e+06	408331	3.99413e+06
XF7_2 POS		Sample	XF7_2_POS.d	121676	3.78445e+06	845049	3.78445e+06	1.36654e+06	3.78445e+06	4.65511e+07	3.78445e+06	3.21236e+07	3.78445e+06	7.23643e+06	3.78445e+06	13191.8	3.78445e+06	143605	3.78445e+06	6.82764e+07	3.78445e+06	92286.7	3.78445e+06	804387	3.78445e+06	865640	3.78445e+06	406318	3.78445e+06	1.06168e+07	3.78445e+06	394642	3.78445e+06
XF12_1 POS		Sample	XF12_1 POS.d	102315	1.47045e+06	973057	1.47045e+06	930222	1.47045e+06	4.20417e+07	1.47045e+06	2.86912e+07	1.47045e+06	6.9536e+06	1.47045e+06	32818.1	1.47045e+06	208675	1.47045e+06	6.68622e+07	1.47045e+06	69472.1	1.47045e+06	783831	1.47045e+06	744150	1.47045e+06	417950	1.47045e+06	8.86003e+06	1.47045e+06	397742	1.47045e+06
XF12_2 POS		Sample	XF12_2 POS.d	132787	1.80092e+06	843122	1.80092e+06	830045	1.80092e+06	3.95242e+07	1.80092e+06	2.70443e+07	1.80092e+06	6.60069e+06	1.80092e+06	13218.2	1.80092e+06	256870	1.80092e+06	6.27536e+07	1.80092e+06	78386.8	1.80092e+06	718421	1.80092e+06	815535	1.80092e+06	494289	1.80092e+06	8.68118e+06	1.80092e+06	331102	1.80092e+06
PC				PC 26:0 Results	c23:0 (ISTD) Results	PC 27:1 Results	c23:0 (ISTD) Results	PC 29:2 Results	c23:0 (ISTD) Results	PC28:1 Results	c23:0 (ISTD) Results	PC 30:2 Results	c23:0 (ISTD) Results	PC 29:1 Results	c23:0 (ISTD) Results	PC 29:0 Results	c23:0 (ISTD) Results	PC 31.2 Results	c23:0 (ISTD) Results	PC 30:1 Results	c23:0 (ISTD) Results	PC 30:0 Results	c23:0 (ISTD) Results	PC 31:1 Results	c23:0 (ISTD) Results	PC 31:0 Results	c23:0 (ISTD) Results	PC 34:2 Results	c23:0 (ISTD) Results	PC 34:1 Results	c23:0 (ISTD) Results	PC 32:1 Results	c23:0 (ISTD) Results	PC 32:0 Results	c23:0 (ISTD) Results	PC 36:4 Results	c23:0 (ISTD) Results	PC 36:2 Results	c23:0 (ISTD) Results	PC 38:5 Results	c23:0 (ISTD) Results	PC 38:4 Results	c23:0 (ISTD) Results
Name	Level	Type	Data File	Area	Area	Area	Area	Area	Area	Area	Area	Area	Area	Area	Area	Area	Area	Area	Area	Area	Area	Area	Area	Area	Area	Area	Area	Area	Area	Area	Area	Area	Area	Area	Area	Area	Area	Area	Area	Area	Area	Area	Area
XF7_1 POS		Sample	XF7_1_POS.d	80329.7	3.96405e+06	389706	3.96405e+06	1.76041e+07	3.96405e+06	2.74031e+06	3.96405e+06	1.81933e+06	3.96405e+06	3.54346e+07	3.96405e+06	3.16191e+06	3.96405e+06	1.08859e+07	3.96405e+06	8.07372e+06	3.96405e+06	842911	3.96405e+06	2.29658e+07	3.96405e+06	2.71542e+06	3.96405e+06	614435	3.96405e+06	184658	3.96405e+06	54699	3.96405e+06	11130.5	3.96405e+06	144849	3.96405e+06	683763	3.96405e+06	211000	3.96405e+06	72033.7	3.96405e+06
XF7_2 POS		Sample	XF7_2_POS.d	65001.7	3.69405e+06	199388	3.69405e+06	1.70257e+07	3.69405e+06	3.56731e+06	3.69405e+06	1.97471e+06	3.69405e+06	2.98579e+07	3.69405e+06	2.88038e+06	3.69405e+06	8.29062e+06	3.69405e+06	7.34172e+06	3.69405e+06	753819	3.69405e+06	1.6319e+07	3.69405e+06	1.80529e+06	3.69405e+06	589199	3.69405e+06	336515	3.69405e+06	509537	3.69405e+06	91804.1	3.69405e+06	46238.2	3.69405e+06	660628	3.69405e+06	167647	3.69405e+06	77838	3.69405e+06
XF12_1 POS		Sample	XF12_1 POS.d	83164.3	1.35856e+06	426847	1.35856e+06	7.79414e+06	1.35856e+06	1.13403e+06	1.35856e+06	355229	1.35856e+06	2.15066e+07	1.35856e+06	2.37456e+06	1.35856e+06	4.03096e+06	1.35856e+06	1.64494e+06	1.35856e+06	169741	1.35856e+06	7.01858e+06	1.35856e+06	919567	1.35856e+06	1.32501e+06	1.35856e+06	754129	1.35856e+06	693227	1.35856e+06	172565	1.35856e+06	54064.5	1.35856e+06	331530	1.35856e+06	155038	1.35856e+06	60249	1.35856e+06
XF12_2 POS		Sample	XF12_2 POS.d	64754.2	1.65912e+06	519249	1.65912e+06	9.42632e+06	1.65912e+06	1.4531e+06	1.65912e+06	447701	1.65912e+06	2.51819e+07	1.65912e+06	2.62819e+06	1.65912e+06	5.73287e+06	1.65912e+06	2.25111e+06	1.65912e+06	184210	1.65912e+06	9.9905e+06	1.65912e+06	1.25688e+06	1.65912e+06	1.28352e+06	1.65912e+06	724643	1.65912e+06	928122	1.65912e+06	168299	1.65912e+06	51122.9	1.65912e+06	434269	1.65912e+06	143425	1.65912e+06	75167.7	1.65912e+06
PE				PE 32:2 Results	c23:0 (ISTD) Results	PE 32:1 Results	c23:0 (ISTD) Results	PE 32:0 Results	c23:0 (ISTD) Results	PE 34:2 Results	c23:0 (ISTD) Results	PE 33:1 Results	c23:0 (ISTD) Results	PE 34:1 Results	c23:0 (ISTD) Results	PE 35:1 Results	c23:0 (ISTD) Results
Name	Level	Type	Data File	Area	Area	Area	Area	Area	Area	Area	Area	Area	Area	Area	Area	Area	Area
XF7_1 POS		Sample	XF7_1_POS.d	54706.7	604417	1.7543e+07	604417	3.57292e+07	604417	132337	604417	1.76201e+06	604417	1.08859e+07	604417	153661	604417
XF7_2 POS		Sample	XF7_2_POS.d	21450.6	483764	1.70897e+07	483764	2.83375e+07	483764	29688.9	483764	1.94903e+06	483764	8.29062e+06	483764	169954	483764
XF12_1 POS		Sample	XF12_1 POS.d	147617	498883	7.7967e+06	498883	2.09867e+07	498883	544581	498883	348478	498883	4.03096e+06	498883	4096.82	498883
XF12_2 POS		Sample	XF12_2 POS.d	169128	388136	9.42447e+06	388136	2.45837e+07	388136	733506	388136	447610	388136	5.73287e+06	388136	33954.3	388136
PG				PG 31:1 Results	c23:0 (ISTD) Results	PG 30:1 Results	c23:0 (ISTD) Results	PG 32:1 Results	c23:0 (ISTD) Results	PG 29:1 Results	c23:0 (ISTD) Results	PG 32:2 Results	c23:0 (ISTD) Results	PG 33:1 Results	c23:0 (ISTD) Results	PG 33:2 Results	c23:0 (ISTD) Results	PG 34:1 Results	c23:0 (ISTD) Results	PG 34:2 Results	c23:0 (ISTD) Results	PG 28:1 Results	c23:0 (ISTD) Results	PG 35:1 Results	c23:0 (ISTD) Results	PG 28:2 Results	c23:0 (ISTD) Results	PG 27:0 Results	c23:0 (ISTD) Results	PG 26:0 Results	c23:0 (ISTD) Results	PG 35:2 Results	c23:0 (ISTD) Results	PG 36:1 Results	c23:0 (ISTD) Results	PG 36:2 Results	c23:0 (ISTD) Results	PG 26:1 Results	c23:0 (ISTD) Results	PG 26:2 Results	c23:0 (ISTD) Results	PG 22:0 Results	c23:0 (ISTD) Results	PG 22:1 Results	c23:0 (ISTD) Results	PG 22:2 Results	c23:0 (ISTD) Results	PG 21:0 Results	c23:0 (ISTD) Results
Name	Level	Type	Data File	Area	Area	Area	Area	Area	Area	Area	Area	Area	Area	Area	Area	Area	Area	Area	Area	Area	Area	Area	Area	Area	Area	Area	Area	Area	Area	Area	Area	Area	Area	Area	Area	Area	Area	Area	Area	Area	Area	Area	Area	Area	Area	Area	Area	Area	Area
		Sample	Xfcellule7g_SCANNEG_19_12_2017.d	1840.01	116318	39.6078	116318	177192	116318	661.909	116318	15799.1	116318	11929.4	116318	14078.3	116318	53233	116318	11110.7	116318	1460.26	116318	1463.15	116318	3944.84	116318	233.924	116318	936.068	116318	211.157	116318	287.095	116318	1488.18	116318	60.5548	116318	229.068	116318	317.613	116318	47.387	116318	707.337	116318	1199.14	116318
		Sample	Xfcellule12g_SCANNEG_19_12_2017.d	242451	1.7549e+07	1036.36	1.7549e+07	3.10502e+06	1.7549e+07	1219.09	1.7549e+07	1.12878e+06	1.7549e+07	264139	1.7549e+07	96717.9	1.7549e+07	1.1491e+06	1.7549e+07	359024	1.7549e+07	2185.66	1.7549e+07	30934.4	1.7549e+07	11884.9	1.7549e+07		1.7549e+07	1753.9	1.7549e+07	4914.94	1.7549e+07	16095.1	1.7549e+07	83767.7	1.7549e+07	91.0313	1.7549e+07	702.82	1.7549e+07	388.681	1.7549e+07	635.761	1.7549e+07	2500.87	1.7549e+07	200.348	1.7549e+07
		Sample	SCANNEGcelluleXf12g.d	163975	1.1114e+07	11849.1	1.1114e+07	3.09509e+06	1.1114e+07	325.572	1.1114e+07	1.22961e+06	1.1114e+07	250693	1.1114e+07	45448.7	1.1114e+07	1.09453e+06	1.1114e+07	303549	1.1114e+07	6261.8	1.1114e+07	22006.8	1.1114e+07	7409.87	1.1114e+07	32.2585	1.1114e+07	1589.1	1.1114e+07	9139.99	1.1114e+07	6737.54	1.1114e+07	55171.1	1.1114e+07	312.438	1.1114e+07	561.23	1.1114e+07	1997.74	1.1114e+07	2159.6	1.1114e+07	874.314	1.1114e+07	1125.59	1.1114e+07
		Sample	SCANNEGcelluleXf7g.d	4595.94	28450.4	1636.01	28450.4	149580	28450.4	460.778	28450.4	10799	28450.4	15127.4	28450.4	2145.54	28450.4	44713.4	28450.4	14237.6	28450.4	911.237	28450.4	2179.5	28450.4	6564.67	28450.4	917.361	28450.4	255.869	28450.4	216.575	28450.4	2703.42	28450.4	137.726	28450.4	276.406	28450.4	726.384	28450.4	135.943	28450.4	3600.32	28450.4	1785.16	28450.4	355.894	28450.4
[truncated: 14 more columns]

## Sheet: table S6
Supplementary Table S6. Oxylipin amount µM average of ten independent experiments (n=6 in each experiments)
	ja Results	meja Results	9-HpOTrE Results	HpOME_A Results	7,10 di HODE Results	12,13 di HOME Results	HpOME_B Results	di HODEa Results	9,10 di HOME Results	8,13 di HODE Results	13-HpOTrE Results	10-HOME Results	9-HOTrE Results	13HOTrE Results	8-HODE Results	10-HODE Results	9-oxoOTrE Results	13-HODE Results	10-HpOME Results	12,13-epOME Results	9-HODE Results	13-HPODE Results	9,10-epOME Results	13-oxoODE Results	9-oxoODE Results	11-HPODE Results	9-HPODE Results	8-HPODE Results
7 DAI_cells	6.96539e-07	0.00280938	1.01069e-05	1.55514e-10	3.6337e-08	2.97497e-05	1.95955e-05	2.10679e-08	1.68063e-07	2.65139e-07	8.2704e-06	381.482	1.36354e-08	7.52595e-07	1.65972e-08	1.79888e-06	1.24284e-08	0.000467008	0.0216758	0.0103883	0.000210114	1.12603e-06	0.000250827	7.85827e-05	1.02924e-05	0.00091388	5.92688e-06	8.30942e-08
7 DAI_CF	3.63877	3.0696	0.0185444		0.00209315	2.22735		0.364117	0.232598	0.0708863	0.908124	0.389915	0.0132426	0.166958	0.0519346	0.0933694	0.149616	0.184432	7.07726	0.0474931	0.148471	0.147626	0	0.777953	0.153677	0.15393	4.25366e-06	0
11 DAI_cells	8.29638e-07	0.00101045	3.04104e-06	2.48298e-11	2.63314e-08	3.16678e-05	1.16395e-05	2.08783e-08	1.58775e-07	8.34108e-07	1.59098e-05	181.661	9.28491e-09	2.85179e-07	3.09814e-09	2.41439e-06	#DIV/0!	0.000504737	0.0393402	0.0118992	0.000263975	1.14581e-07	0.000233985	0.00010449	1.42666e-05	0.00133828	1.41034e-05	3.89704e-08
11DAI _CF	1.14516e-06	0.0284573	1.16241e-08	0	2.08484e-05	48.0426	0	0	0.653633	48.1701	3.81535e-09	1670.15	1.53303e-06	0.000288111	0.0592268	0.439644	0.00242935	0.0899681	10.9213	226.8	75.4668	2.02245e-09	457.727	9.93861e-06	0.121786	0	1.1996e-06	0

## Sheet: table S7
Supplementary Table S7. Analysis in plant samples by a MRM method of the lipid entities resulted most abundant into bacterial cells; the fragmentor voltage (F) and collision energies (CE) were optimized for each compound as previously described. PE, PC, MAG, OL, BHP were analyzed in positive ionization with [M+H]+ parent ion. DAG and TAG were analyzed in positive ionization with [M+NH4] + parent …
Sample				MAG18:0 Results	c23:0 (ISTD) Results	MAG20:0 Results	c23:0 (ISTD) Results	PG32:1 Results	c23:0 (ISTD) Results	PG34:1 Results	c23:0 (ISTD) Results	BHP Results	c23:0 (ISTD) Results	DAG32:2 Results	c23:0 (ISTD) Results	DAG34:2 Results	c23:0 (ISTD) Results	OL Results	c23:0 (ISTD) Results	PC 34:2 Results	c23:0 (ISTD) Results	PE 32:1 Results	c23:0 (ISTD) Results	PE 34:2 Results	c23:0 (ISTD) Results	PE 36:3 Results	c23:0 (ISTD) Results	TAG48:0 Results	c23:0 (ISTD) Results	TAG51:0 Results	c23:0 (ISTD) Results
Name	Level	Type	Data File	Area	Area	Area	Area	Area	Area	Area	Area	Area	Area	Area	Area	Area	Area	Area	Area	Area	Area	Area	Area	Area	Area	Area	Area	Area	Area	Area	Area
		Sample	NT1A21_12_2017_MRM.d	1.32798e+07	1.06527e+07	954073	1.06527e+07	3275.01	1.06527e+07	2704.8	1.06527e+07	171594	1.06527e+07	16517.8	1.06527e+07	50287.3	1.06527e+07	1452.97	1.06527e+07	458765	1.06527e+07		1.06527e+07	3058.52	1.06527e+07	954781	1.06527e+07	7.75958	1.06527e+07	40.2255	1.06527e+07
		Sample	NT2A21_12_2017_MRM.d	1.06216e+07	1.03643e+07	723282	1.03643e+07	1032.92	1.03643e+07	939.337	1.03643e+07	202146	1.03643e+07	4581.14	1.03643e+07	36850	1.03643e+07	1050.7	1.03643e+07	321727	1.03643e+07		1.03643e+07	2168.97	1.03643e+07	623547	1.03643e+07	10.9873	1.03643e+07	2.172	1.03643e+07
		Sample	NT3A21_12_2017_MRM.d	9.50591e+06	1.01324e+07	655449	1.01324e+07	4757.71	1.01324e+07	1240.54	1.01324e+07	175989	1.01324e+07	2745.97	1.01324e+07	40792.6	1.01324e+07	450.367	1.01324e+07	443237	1.01324e+07		1.01324e+07	2653.38	1.01324e+07	1.08293e+06	1.01324e+07	9.51584	1.01324e+07	3.97871	1.01324e+07
		Sample	NT4A21_12_2017_MRM.d	8.19193e+06	8.41355e+06	581857	8.41355e+06	522.218	8.41355e+06	132.763	8.41355e+06	203239	8.41355e+06	1009.7	8.41355e+06	22627.1	8.41355e+06	640.459	8.41355e+06	231640	8.41355e+06		8.41355e+06	2225.05	8.41355e+06	604357	8.41355e+06	7.19963	8.41355e+06		8.41355e+06

## Sheet: table S8
Supplementary Table S8. Analysis in plant samples by a MS2 SIM method of the FFA entities resulted most abundant into bacterial cells; Values are representative of a bulk of infected leaves (1) and petioles (2) or non infected leaves (3) and petioles (4) of a single biological replica.
	14:1	15:1	16:1	17:1	18:1	12:0	13:0	14:0	15:0	16:0	17:0	18:0	23:0
1 - infected leaves	10323	18192	170725	69162	325499	24738	16324	126966	74125	2622193	118753	2301501	16861953
2- infected petioles	10753	19523	89170	71022	179423	12604	12462	135748	69092	2432609	83922	2100365	16480494
3 - non infected leaves	7275	13063	51156	26909	239879	18468	9536	97042	51238	2768907	95834	2382432	15304601
4 - non infected petioles	2310	9979	35425	18996	116537	9988	4252	67974	28463	1963237	60715	1727916	11829112

## Sheet: table S9
Supplementary Table S9. Analysis in plant samples by a MRM method of the oxylipins resulted most abundant into bacterial cells; Values are representative of a bulk of infected leaves (1) and petioles (2) or non infected leaves (3) and petioles (4) of a single biological replica.
Sample				10-HODE Results	c17:0 (ISTD) Results	10-HOME Results	c17:0 (ISTD) Results	10-HpOME Results	c17:0 (ISTD) Results	11-HPODE Results	c17:0 (ISTD) Results	12,13 di HOME Results	c17:0 (ISTD) Results	12,13-epOME Results	c17:0 (ISTD) Results	13-HODE Results	c17:0 (ISTD) Results	13HOTrE Results	c17:0 (ISTD) Results	13-HPODE Results	c17:0 (ISTD) Results	13-HpOTrE Results	c17:0 (ISTD) Results	13-oxoODE Results	c17:0 (ISTD) Results	7,10 di HOME Results	c17:0 (ISTD) Results	8,13 di HODE Results	c17:0 (ISTD) Results	8-HODE Results	c17:0 (ISTD) Results	8-HPODE Results	c17:0 (ISTD) Results	9,10 di HOME Results	c17:0 (ISTD) Results	9,10-epOME Results	c17:0 (ISTD) Results	9-HODE Results	c17:0 (ISTD) Results	9-HODEd4 Results	c17:0 (ISTD) Results	9-HOTrE Results	c17:0 (ISTD) Results	9-HPODE Results	c17:0 (ISTD) Results	9-HpOTrE Results	c17:0 (ISTD) Results	9-oxoODE Results	c17:0 (ISTD) Results
Name	Level	Type	Data File	Area	Area	Area	Area	Area	Area	Area	Area	Area	Area	Area	Area	Area	Area	Area	Area	Area	Area	Area	Area	Area	Area	Area	Area	Area	Area	Area	Area	Area	Area	Area	Area	Area	Area	Area	Area	Area	Area	Area	Area	Area	Area	Area	Area	Area	Area
		Sample	NT1A21_12_2017_oxyMRM.d	7.71911	3327.85	2.69038	3327.85	99.0798	3327.85	7.1628	3327.85	202.804	3327.85	118.874	3327.85	21.3287	3327.85	335.046	3327.85	1.6453	3327.85	2.66501	3327.85	178.636	3327.85	2.76356	3327.85	49.7796	3327.85	2.00848	3327.85	5.18738	3327.85	168.095	3327.85	1.2093	3327.85	128.336	3327.85	3.43956	3327.85	92.7162	3327.85	2.17692	3327.85	1.90316	3327.85	5.81891	3327.85
		Sample	NT2A21_12_2017_oxyMRM.d	90.1534	3997.07	3.4089	3997.07	103.058	3997.07	10.1367	3997.07	230.671	3997.07	724.445	3997.07	12.2766	3997.07	500.288	3997.07	1.45031	3997.07	4.67119	3997.07	165.951	3997.07	2.72397	3997.07	147.142	3997.07	1.13132	3997.07	7.80886	3997.07	250.674	3997.07	247.395	3997.07	375.411	3997.07	2.08789	3997.07	406.717	3997.07	90.057	3997.07	3.70228	3997.07	127.15	3997.07
		Sample	NT3A21_12_2017_oxyMRM.d	9.49986	1140.73	5.54664	1140.73	2.51577	1140.73	153.917	1140.73	301.442	1140.73	201.92	1140.73	9.8001	1140.73	302.096	1140.73	1.7621	1140.73	8.48767	1140.73	271.218	1140.73	10.5979	1140.73	124.112	1140.73	1.54281	1140.73	1.53301	1140.73	13.7024	1140.73	2.58464	1140.73	139.196	1140.73	4.72886	1140.73	179.755	1140.73	2.96344	1140.73	5.00879	1140.73	5.25429	1140.73
		Sample	NT4A21_12_2017_oxyMRM.d	9.22781	3280.5	5.17798	3280.5	76.5159	3280.5	3.84602	3280.5	125.319	3280.5	397.631	3280.5	1.19084	3280.5	312.224	3280.5	1.40148	3280.5	4.0388	3280.5	10.3001	3280.5	2.05375	3280.5	81.2419	3280.5	1.00051	3280.5	2.38535	3280.5	26.399	3280.5	175.774	3280.5	146.644	3280.5	2.20643	3280.5	161.397	3280.5	6.47025	3280.5	7.52114	3280.5	364.096	3280.5
[truncated: 10 more columns]
